# Supplementary material for: Exploring the Nutraceutical Potential of a Food–Medicine Compound for Metabolic-Associated Fatty Liver Disease via Lipidomics and Network Pharmacology
Source: Foods. 2025 Apr 3;14(7):1257. doi: 10.3390/foods14071257 (PMC11988326; doi:10.3390/foods14071257)
Supplement: Supplementary file 1 [file foods-14-01257-s001.zip]

Archive with 1 entries (1 files):
- foods-3521986-supplementary.pdf
